# Supplementary material for: Gene polymorphisms of Patatin-like phospholipase domain containing 3 (PNPLA3), adiponectin, leptin in diabetic obese patients
Source: PLoS One. 2020 Jun 16;15(6):e0234465. doi: 10.1371/journal.pone.0234465 (PMC7297308; doi:10.1371/journal.pone.0234465)
Supplement: S1 Data — (XLS) [file pone.0234465.s001.xls]

## Sheet: Sheet1
Serial	Gender	Age	Weight(kg)	Height(m)	BMI	Blood Pressure	Waist Circumference
1	M	40	70	1.73	23.3887	110/70	93
2	M	33	83	1.7	28.7197	130/85	101
3	F	32	75	1.71	25.6489	120/80	84
4	M	39	80	1.73	26.7299	135/85	97
5	F	35	82	1.66	29.7576	110/80	88
6	F	34	65	1.61	25.0762	120/80	83
7	F	26	70	1.71	23.939	125/75	81
8	M	30	77	1.75	25.1429	135/85	94
9	F	24	68	1.58	27.2392	100/70	86
10	F	26	60	1.62	22.8624	120/80	79
11	M	29	87	1.77	27.7698	135/85	99
12	M	38	70	1.73	23.3887	120/70	92
13	M	40	97	1.8	29.9383	130/85	102
14	F	39	65	1.68	23.03	130/80	80
15	M	24	87	1.72	29.4078	130/70	101
16	F	29	66	1.7	22.8374	130/80	80
17	F	37	58	1.62	22.1003	100/75	79
18	M	36	63	1.74	20.8086	110/65	89
19	M	36	68	1.69	23.8087	130/80	93
20	F	27	58	1.67	20.7967	120/65	78
21	F	22	55	1.63	20.7008	110/70	77
22	F	38	69	1.65	25.3444	120/80	83
23	F	36	66	1.65	24.2424	135/85	82
24	M	29	80	1.72	27.0416	120/75	98
25	M	40	68	1.69	23.8087	125/80	93
26	M	35	58	1.7	20.0692	110/70	87
27	F	33	69	1.73	23.0546	105/75	80
28	F	30	72	1.72	24.3375	120/80	82
29	F	23	55	1.59	21.7555	120/70	79
30	F	40	59	1.66	21.4109	110/70	78
31	F	30	72	1.7	24.9135	120/80	83
32	M	33	67	1.68	23.7387	135/85	93
33	M	37	65	1.72	21.9713	125/70	90
34	F	33	65	1.71	22.2291	130/80	79
35	F	28	60	1.68	21.2585	130/80	79
36	M	27	67	1.74	22.1297	120/70	91
37	M	24	70	1.69	24.5089	130/85	94
38	F	23	72	1.67	25.8166	120/80	84
39	F	26	80	1.67	28.6851	125/75	87
40	M	33	65	1.71	22.2291	120/85	90
41	M	22	88	1.73	29.4029	130/80	102
42	F	29	85	1.69	29.7609	120/80	88
43	F	29	60	1.68	21.2585	120/80	79
44	M	24	78	1.76	25.1808	110/70	94
45	F	26	68	1.71	23.255	100/70	80
46	F	30	80	1.66	29.0318	130/70	88
47	M	24	66	1.72	22.3094	120/85	90
48	F	26	63	1.75	20.5714	130/75	79
49	F	39	56	1.63	21.0772	100/70	80
50	M	28	65	1.72	21.9713	120/80	90
51	M	31	78	1.73	26.0617	110/80	96
52	F	24	80	1.7	27.6817	105/65	85
53	F	23	74	1.71	25.3069	120/75	83
54	F	29	80	1.68	28.3447	130/80	86
55	M	28	84	1.72	28.3937	120/80	99
56	F	40	59	1.65	21.6713	110/70	79
57	M	39	87	1.79	27.1527	120/85	98
58	F	24	63	1.69	22.0581	120/80	79
59	F	39	60	1.6	23.4375	110/80	81
60	F	27	87	1.72	29.4078	130/85	88
61	F	30	66	1.66	23.9512	135/75	82
62	M	26	67	1.71	22.913	120/80	92
63	M	29	67	1.7	23.1834	110/80	92
64	M	35	80	1.73	26.7299	120/70	98
65	F	24	75	1.7	25.9516	130/80	85
66	F	26	68	1.65	24.977	115/70	83
67	F	35	79	1.72	26.7036	110/70	85
68	M	24	73	1.7	25.2595	110/75	94
69	M	23	71	1.72	23.9995	120/80	93
70	M	39	84	1.71	28.7268	130/85	99
71	M	28	67	1.69	23.4586	120/75	93
72	F	40	78	1.65	28.6501	130/80	86
73	F	39	82	1.66	29.7576	130/80	88
74	F	24	86	1.72	29.0698	130/70	87
75	F	29	77	1.63	28.9811	120/80	88
76	M	27	91	1.75	29.7143	110/70	102
77	F	36	65	1.65	23.8751	105/65	82
78	F	36	87	1.72	29.4078	120/70	87
79	F	27	77	1.69	26.9598	130/85	86
80	M	22	68	1.7	23.5294	120/80	93
81	M	38	80	1.73	26.7299	130/85	98
82	M	36	82	1.72	27.7177	120/80	100
83	M	21	77	1.7	26.6436	110/70	99
84	F	23	68	1.66	24.677	120/75	83
85	F	35	66	1.7	22.8374	130/80	80
86	F	23	80	1.68	28.3447	100/70	86
87	M	22	78	1.72	26.3656	110/75	96
88	F	30	89	1.74	29.3962	115/85	88
89	F	23	65	1.68	23.03	120/80	80
90	F	37	65	1.58	26.0375	130/75	84
91	M	39	68	1.66	24.677	110/70	94
92	M	28	88	1.77	28.089	135/80	100
93	M	27	80	1.73	26.7299	120/80	98
94	F	26	75	1.8	23.1481	130/80	80
95	F	33	80	1.68	28.3447	120/80	87
96	M	37	65	1.7	22.4913	120/80	92
97	M	38	88	1.75	28.7347	130/80	101
98	M	36	85	1.74	28.075	130/85	100
99	M	27	69	1.69	24.1588	110/75	93
100	F	30	78	1.67	27.968	120/80	87
101	F	38	73	1.63	27.4756	120/80	86
102	F	36	80	1.65	29.3848	110/70	88
103	F	29	78	1.65	28.6501	120/80	87
104	F	40	68	1.67	24.3824	130/80	81
105	M	35	70	1.69	24.5089	110/70	93
106	M	23	88	1.72	29.7458	130/80	101
107	M	30	85	1.71	29.0688	120/80	101
108	M	23	89	1.73	29.737	100/75	102
109	F	24	80	1.72	27.0416	110/70	86
110	F	32	84	1.7	29.0657	120/80	88
111	F	23	65	1.68	23.03	120/80	80
112	M	39	87	1.71	29.7527	120/80	102
113	M	38	78	1.72	26.3656	130/85	96
114	M	29	80	1.72	27.0416	120/80	98
115	M	35	85	1.69	29.7609	135/75	102
116	M	22	79	1.71	27.0169	130/80	98
117	F	33	88	1.72	29.7458	130/80	88
118	F	35	83	1.73	27.7323	135/70	87
119	M	24	88	1.75	28.7347	130/80	101
120	F	30	67	1.67	24.0238	130/80	84
121	F	40	87	1.69	30.4611	120/80	90
122	M	28	90	1.72	30.4218	130/85	103
123	M	37	102	1.71	34.8825	115/80	110
124	F	26	99	1.73	33.0783	130/85	93
125	F	34	109	1.72	36.8442	120/80	100
126	F	37	86	1.67	30.8365	110/70	90
127	M	38	90	1.68	31.8878	135/85	106
128	M	36	105	1.71	35.9085	130/85	115
129	M	27	110	1.72	37.1823	135/85	120
130	F	36	102	1.72	34.4781	130/80	97
131	F	38	89	1.69	31.1614	130/70	91
132	F	34	100	1.71	34.1986	110/75	95
133	F	28	89	1.7	30.7958	120/80	90
134	M	40	95	1.73	31.7418	130/70	105
135	M	35	90	1.7	31.1419	110/75	104
136	F	23	88	1.65	32.3232	130/70	91
137	F	30	105	1.72	35.4922	120/70	101
138	M	23	89	1.7	30.7958	110/70	104
139	M	32	90	1.72	30.4218	110/80	103
140	F	40	87	1.7	30.1038	120/80	91
141	M	26	90	1.69	31.5115	135/75	106
142	M	37	93	1.65	34.1598	125/85	111
143	F	26	88	1.66	31.935	130/85	91
144	F	34	102	1.7	35.2941	120/80	100
145	M	37	89	1.68	31.5334	120/80	106
146	M	39	92	1.72	31.0979	130/85	105
147	F	24	84	1.66	30.4834	120/80	91
148	M	23	100	1.68	35.4308	130/75	115
149	M	37	98	1.74	32.3689	125/85	107
150	M	36	87	1.69	30.4611	130/80	104
151	F	27	95	1.67	34.0636	110/75	95
152	F	22	94	1.67	33.705	120/80	94
153	F	23	88	1.71	30.0947	110/80	91
154	M	36	125	1.73	41.7655	130/75	120
155	M	23	92	1.62	35.0556	115/70	114
156	M	23	99	1.77	31.6001	130/80	106
157	F	35	95	1.73	31.7418	130/80	90
158	F	23	128	1.8	39.5062	100/70	108
159	F	35	94	1.68	33.305	110/80	94
160	M	30	93	1.72	31.4359	120/80	106
161	M	23	102	1.7	35.2941	115/85	115
162	M	37	89	1.62	33.9125	130/80	95
163	F	39	92	1.67	32.9879	120/80	93
164	F	28	84	1.65	30.854	135/85	91
165	F	29	90	1.72	30.4218	120/80	90
166	F	26	95	1.71	32.4886	110/70	93
167	M	40	94	1.73	31.4077	120/80	104
168	M	29	98	1.72	33.126	130/85	108
169	M	40	89	1.7	30.7958	120/80	104
170	F	38	82	1.63	30.863	135/70	91
171	F	31	84	1.66	30.4834	130/70	90
172	F	30	95	1.72	32.112	130/75	92
173	M	23	106	1.7	36.6782	110/65	117
174	F	24	86	1.69	30.111	130/80	90
175	F	32	88	1.71	30.0947	120/70	90
176	M	23	98	1.73	32.7442	120/75	107
177	M	38	95	1.72	32.112	110/85	106
178	F	38	88	1.68	31.1791	115/85	91
179	F	29	86	1.68	30.4705	110/80	90
180	M	31	87	1.67	31.1951	130/80	104
